# Supplementary material for: New Insights into Mechanisms and Functions of Chemokine (C-X-C Motif) Receptor 4 Heteromerization in Vascular Smooth Muscle
Source: Int J Mol Sci. 2016 Jun 20;17(6):971. doi: 10.3390/ijms17060971 (PMC4926503; doi:10.3390/ijms17060971)
Supplement: Supplementary file 1 [file ijms-17-00971-s001.zip]

Archive with 3 entries (2 files):
- ijms-131392-Supplementary Materials/
- ijms-131392-Supplementary Materials/File S1.mpeg
- ijms-131392-Supplementary Materials/File S1.pse
